# Supplementary material for: Travel distance and sociodemographic correlates of potentially avoidable emergency department visits in California, 2006–2010: an observational study
Source: Int J Equity Health. 2015 Mar 21;14:30. doi: 10.1186/s12939-015-0158-y (PMC4391132; doi:10.1186/s12939-015-0158-y)
Supplement: Additional file 1: Table S1. — Most Common Unclassifiable ED Visits. [file 12939_2015_158_MOESM1_ESM.xls]

## Sheet: Sheet1
Additional file 1: Table S1: Most Common Unclassifiable ED Visits
Rank	Diagnosis	ICD9CM	Num. of visits	% of unclass.	Cumul. % of unclass.	Total unclassifiable
1	Fever and other physiologic disturbances of temperature regulation	78060	330873	0.0658039	0.0658039	5028168
2	Functional digestive disorders	56400	229453	0.0456335	0.111437	5028168
3	Disorders of fluid, electrolyte, and acid-base balance	27651	156207	0.0310664	0.142504	5028168
4	Attention to dressings and sutures	V5832	152837	0.0303962	0.1729	5028168
5	Epilepsy and recurrent seizures	34590	105743	0.0210301	0.19393	5028168
6	Encounters for administrative purposes	V6889	104427	0.0207684	0.214698	5028168
7	Symptoms involving urinary system	78820	101362	0.0201588	0.234857	5028168
8	Pain	33819	97249	0.0193408	0.254198	5028168
9	Other complications of pregnancy	64663	96958	0.019283	0.273481	5028168
10	Other specified suspected conditions	V7189	95548	0.0190025	0.292484	5028168
11	Pain, not elsewhere classified	33829	95366	0.0189664	0.31145	5028168
12	Other specified complications of pregnancy	64683	89535	0.0178067	0.329257	5028168
13	Symptoms involving skin and other integumentary tissue	7823	75257	0.0149671	0.344224	5028168
14	Encounter for other and unspecified procedures and aftercare	V5830	68896	0.013702	0.357926	5028168
15	Observation following other accident	V714	68828	0.0136885	0.371614	5028168
16	Encounter for change or removal of nonsurgical wound dressing	V5831	67505	0.0134254	0.38504	5028168
17	Diseases of hard tissues of teeth	52100	67016	0.0133281	0.398368	5028168
18	Other medical examination for administrative purposes	V703	57548	0.0114451	0.409813	5028168
19	Altered mental status	78097	50272	0.00999807	0.419811	5028168
20	Other orthopedic aftercare	V5489	38537	0.00766422	0.427475	5028168
21	Benign paroxysmal positional vertigo	38611	37417	0.00744148	0.434917	5028168
22	Other disease of nasal cavity and sinuses	47819	30306	0.00602724	0.440944	5028168
23	Pleurisy	5110	28024	0.0055734	0.446517	5028168
24	Other acute postoperative pain	33818	27819	0.00553263	0.45205	5028168
25	Other specified conditions originating in the perinatal period	77989	26121	0.00519493	0.457245	5028168
26	Suicidal ideation	V6284	26092	0.00518917	0.462434	5028168
27	Other general symptoms	78099	25804	0.00513189	0.467566	5028168
28	Acute bronchospasm	51911	24772	0.00492665	0.472493	5028168
29	Hematuria, unspecified	59970	24177	0.00480831	0.477301	5028168
30	Other symptoms involving head and neck	78499	22319	0.00443879	0.48174	5028168
31	Unspecified administrative purpose	V689	21305	0.00423713	0.485977	5028168
32	Disorders of bursae and tendons in shoulder region, unspecified	72610	19107	0.00379999	0.489777	5028168
33	Throat pain	7841	19020	0.00378269	0.493559	5028168
34	Urinary devices	V536	17792	0.00353847	0.497098	5028168
35	Peripheral vertigo, unspecified	38610	17704	0.00352096	0.500619	5028168
36	Dyspnea and respiratory abnormalities	78607	16368	0.00325526	0.503874	5028168
37	Hypotension, unspecified	4589	15756	0.00313355	0.507008	5028168
38	Generalized pain	78096	14569	0.00289748	0.509905	5028168
39	Other constipation	56409	14512	0.00288614	0.512791	5028168
40	Olecranon bursitis	72633	14008	0.00278591	0.515577	5028168
41	Venous embolism and thrombosis of unspecified deep vessels of lower extremity	45340	13926	0.0027696	0.518347	5028168
42	Generalized convulsive epilepsy	34510	13802	0.00274494	0.521092	5028168
43	Spotting complicating pregnancy	64953	13386	0.0026622	0.523754	5028168
44	Other abnormal glucose	79029	13281	0.00264132	0.526395	5028168
45	Other forms of migraine	34680	12917	0.00256893	0.528964	5028168
46	Obstructive chronic bronchitis with acute bronchitis	49122	12897	0.00256495	0.531529	5028168
47	Plantar fascial fibromatosis	72871	12603	0.00250648	0.534036	5028168
48	Unspecified pleural effusion	5119	12569	0.00249972	0.536535	5028168
49	Stomatitis and mucositis, unspecified	52800	12503	0.00248659	0.539022	5028168
50	Sialoadenitis	5272	12405	0.0024671	0.541489	5028168
	Total number of unclassifiable ED visits in full data set: 5,028,168
