# Supplementary material for: Travel distance and sociodemographic correlates of potentially avoidable emergency department visits in California, 2006–2010: an observational study
Source: Int J Equity Health. 2015 Mar 21;14:30. doi: 10.1186/s12939-015-0158-y (PMC4391132; doi:10.1186/s12939-015-0158-y)
Supplement: Additional file 2: Table S2. — Summary Statistics. [file 12939_2015_158_MOESM2_ESM.xls]

## Sheet: Sheet1
Additional file 2: Table S2. Summary Statistics
	Full Sample					Random 10% Subsample
Variable	Mean	Std. Dev.	Min	Max		Mean	Std. Dev.	Min	Max
	N = 39,096,084					N = 3,912,676
Age	0.0380815		0	1		0.0381366		0	1
> 1 < 18	0.246428		0	1		0.246486		0	1
≥ 18 < 35	0.26336		0	1		0.26312		0	1
≥ 35 < 65	0.337509		0	1		0.337452		0	1
≥ 65	0.114607		0	1		0.114791		0	1
Female	0.548		0	1		0.548		0	1
Race/Ethnicity
White	0.419305		0	1		0.419073		0	1
Black	0.102901		0	1		0.102965		0	1
Hispanic	0.171673		0	1		0.171724		0	1
Asian	0.0322969		0	1		0.0324325		0	1
Other	0.202128		0	1		0.202259		0	1
Insurance Type
Commercial	0.282921		0	1		0.282539		0	1
Self pay	0.165718		0	1		0.165635		0	1
Medicare	0.0954908		0	1		0.0955745		0	1
Medicaid	0.278365		0	1		0.278872		0	1
Workers' Compensation	0.0142058		0	1		0.0142036		0	1
Other Coverage	0.0568493		0	1		0.0568248		0	1
Distances
Distance to ED	5.22441	6.09385	0	171.197		5.22395	6.09524	0	171.197
Distance to FQHC	4.75463	8.84205	0	159.669		4.75773	8.85247	0	159.669
NYU ED Scores
Non-Emergent	0.233208	0.327175	0	1		0.233279	0.327252	0	1
Primary Care Treatable	0.25951	0.283768	0	1		0.259541	0.283802	0	1
Primary Care Preventable	0.075104	0.197775	0	1		0.0751364	0.197809	0	1
Additional file	0.130661	0.233925	0	1		0.130609	0.23384	0	1
