# Supplementary material for: Travel distance and sociodemographic correlates of potentially avoidable emergency department visits in California, 2006–2010: an observational study
Source: Int J Equity Health. 2015 Mar 21;14:30. doi: 10.1186/s12939-015-0158-y (PMC4391132; doi:10.1186/s12939-015-0158-y)
Supplement: Additional file 3: Table S3. — Top Diagnoses in California EDs with at least 75% Probability of Avoidability. [file 12939_2015_158_MOESM3_ESM.xls]

## Sheet: Table 1
Additional file 3: Table S3: Top Diagnoses in California EDs with at least 75% Probability of Avoidability
	Non-Emergent			Primary Care Treatable				Primary Care Preventable
ICD 9ICD 9	Principle DxPrinciple Dx	VisitsVisits	ICD9ICD9	Principle DxPrinciple Dx	VisitsVisits		ICD9ICD9	Principle DxPrinciple Dx	VisitsVisits
78407840	Symptoms involving head and neckSymptoms involving head and neck	796377	46594659	Acute upper respiratory infections of unspecified siteAcute upper respiratory infections of unspecified site	1213854		4939249392	Asthma, unspecifiedAsthma, unspecified	406238
3469034690	Migraine, unspecifiedMigraine, unspecified	385016	46604660	Acute bronchitisAcute bronchitis	415682		4939049390	AsthmaAsthma	256462
6489364893	Other current conditions in the motherOther current conditions in the mother	290385	490490	Bronchitis, not specified as acute or chronicBronchitis, not specified as acute or chronic	384212		7803978039	Other convulsionsOther convulsions	246621
V6759V6759	Following other treatmentFollowing other treatment	212703	7865278652	Painful respirationPainful respiration	241445		42804280	Congestive heart failureCongestive heart failure	92652
78217821	Rash and other nonspecific skin eruptionRash and other nonspecific skin eruption	183105	78477847	Symptoms involving head and neckSymptoms involving head and neck	174156		7803178031	Febrile convulsions (simple), unspecifiedFebrile convulsions (simple), unspecified	78506
38010 38010	Infective otitis externa Infective otitis externa	158,817 158,817	V5889 V5889	Other specified aftercare Other specified aftercare	113,513 113,513		59010 59010	Acute pyelonephritis without lesion of renal medullary necrosis Acute pyelonephritis without lesion of renal medullary necrosis	67,046 67,046
6929	Contact dermatitis and other eczemaContact dermatitis and other eczema	149779	53081	Esophageal reflux	97508		49302	Extrinsic asthma	29363
7194671946	Pain in jointPain in joint	145807	52255225	Periapical abscess without sinusPeriapical abscess without sinus	83484		27652765	Disorders of fluid, electrolyte, and acid-base balanceDisorders of fluid, electrolyte, and acid-base balance	21531
5259 5259	Unspecified disorder of the teeth and supporting structures Unspecified disorder of the teeth and supporting structures	145,727 145,727	5693 5693	Hemorrhage of rectum and anus Hemorrhage of rectum and anus	52,759 52,759		49322 49322	Chronic obstructive asthma Chronic obstructive asthma	20,913 20,913
V681	Issue of repeat prescriptions	138842	7842	Swelling, mass, or lump in head and neckSwelling, mass, or lump in head and neck	49662		49300	Extrinsic asthma	20911
70897089	Urticaria, unspecifiedUrticaria, unspecified	138239	3799137991	Pain in or around eyePain in or around eye	33270		25122512	Hypoglycemia, unspecifiedHypoglycemia, unspecified	20184
72317231	CervicalgiaCervicalgia	135869	70487048	Other specified diseases of hair and hair folliclesOther specified diseases of hair and hair follicles	32236		2500225002	Diabetes mellitus without mention of complicationDiabetes mellitus without mention of complication	19567
V583V583	Attention to dressings and suturesAttention to dressings and sutures	120937	53685368	Dyspepsia and other specified disordersDyspepsia and other specified disorders	31251		41114111	Intermediate coronary syndromeIntermediate coronary syndrome	17441
71941	Pain in joint	119231	V6881	Referral of patient without examination or treatment	29645		2761	Hyposmolality and/or hyponatremia	14954
7820	Disturbance of skin sensation	115266	78651	Precordial pain	22562		4139	Other and unspecified angina pectoris	13192
6259	Unspecified symptom (female genital organs)	90360	6850	Pilonidal cyst with abscess	15154		49320	Chronic obstructive asthma	7043
