# Supplementary material for: Travel distance and sociodemographic correlates of potentially avoidable emergency department visits in California, 2006–2010: an observational study
Source: Int J Equity Health. 2015 Mar 21;14:30. doi: 10.1186/s12939-015-0158-y (PMC4391132; doi:10.1186/s12939-015-0158-y)
Supplement: Additional file 4: Table S4. — Correlates of Emergency Department Use (All Insurance Types). [file 12939_2015_158_MOESM4_ESM.xls]

## Sheet: Sheet1
Additional file 4: Table S4: Correlates of Emergency Department Use (All Insurance Types)
	Linear Model					Fractional Probit (Bernoulli Quasi Maximum Likelihood)					Fractional Probit (Average Population Effects)
	(1)	(2)	(3)	(4)		(5)	(6)	(7)	(8)		(9)	(10)	(11)	(12)
VARIABLES	NE	PCT	PCP	Emergent		NE	PCT	PCP	Emergent		NE	PCT	PCP	Emergent
Age
≤ 1	0.0352***	0.161***	0.0148***	-0.0582***		0.110***	0.444***	0.0970***	-0.275***		0.0333***	0.142***	0.0136***	-0.0568***
	(0.00256)	(0.00349)	(0.00169)	(0.00180)		(0.00818)	(0.00950)	(0.0104)	(0.00902)		(0.00245)	(0.00304)	(0.00145)	(0.00189)
> 1 ≤ 18	-0.0196***	0.0152***	0.0106***	-0.0913***		-0.0644***	0.0461***	0.0721***	-0.482***		-0.0195***	0.0147***	0.0101***	-0.0997***
	(0.00169)	(0.00221)	(0.00100)	(0.00122)		(0.00570)	(0.00675)	(0.00678)	(0.00484)		(0.00173)	(0.00216)	(0.000946)	(0.00109)
> 18 ≤ 34	0.0134***	-7.97e-06	-0.0110***	-0.0299***		0.0414***	-0.000724	-0.0846***	-0.133***		0.0125***	-0.000232	-0.01189***	-0.0274***
	(0.00173)	(0.000680)	(0.000581)	(0.00101)		(0.00557)	(0.00217)	(0.00413)	(0.00397)		(0.00168)	(0.000695)	(0.000599)	(0.000847)
≥ 65	-0.0267***	-0.00274***	0.0157***	0.0313***		-0.0917***	-0.00898***	0.111***	0.112***		-0.0278***	-0.00287***	0.0156***	0.0231***
	(0.00153)	(0.00105)	(0.000809)	(0.00138)		(0.00523)	(0.00334)	(0.00558)	(0.00563)		(0.00160)	(0.00107)	(0.000788)	(0.00115)
Female	0.0541***	0.0288***	0.000706**	0.00542***		0.179***	0.0902***	0.00710***	0.0300***		0.0544***	0.0289***	0.000998***	0.00619***
	(0.000799)	(0.000738)	(0.000316)	(0.000686)		(0.00279)	(0.00234)	(0.00226)	(0.00336)		(0.000817)	(0.000737)	(0.000316)	(0.000692)
Race/Ethnicity
Black	0.0304***	0.0202***	0.0214***	-0.00314***		0.0991***	0.0644***	0.141***	-0.0160***		0.0300***	0.0206***	0.0198***	-0.00330***
	(0.00122)	(0.00130)	(0.000781)	(0.00100)		(0.00398)	(0.00409)	(0.00514)	(0.00487)		(0.00119)	(0.00130)	(0.000723)	(0.00101)
Hispanic	0.0188***	0.0324***	0.00325***	0.00945***		0.0628***	0.101***	0.0236***	0.0464***		0.0190***	0.0322***	0.00332***	0.00959***
	(0.00116)	(0.00120)	(0.000614)	(0.00104)		(0.00393)	(0.00378)	(0.00436)	(0.00520)		(0.00117)	(0.00119)	(0.000611)	(0.00107)
Asian	0.0150***	0.0200***	0.00504***	0.00854***		0.0518***	0.0643***	0.0354***	0.0402***		0.0157***	0.0206***	0.00497***	0.00832***
	(0.00162)	(0.00139)	(0.000974)	(0.00128)		(0.00545)	(0.00440)	(0.00694)	(0.00593)		(0.00164)	(0.00140)	(0.000979)	(0.00122)
Other races	0.0201***	0.0307***	0.00176***	0.00775***		0.0670***	0.0958***	0.0129***	0.0384***		0.0203***	0.0307***	0.00182***	0.00795***
	(0.00104)	(0.00160)	(0.000632)	(0.00108)		(0.00345)	(0.00498)	(0.00453)	(0.00527)		(0.00104)	(0.00158)	(0.000636)	(0.00109)
Payer
Self pay	0.00588**	-0.000753	0.00517***	-0.0296***		0.0215***	-0.00255	0.0402***	-0.139***		0.00652***	-0.000817	0.00565***	-0.0288***
	(0.00247)	(0.00211)	(0.000947)	(0.00121)		(0.00825)	(0.00670)	(0.00703)	(0.00559)		(0.00251)	(0.00214)	(0.000991)	(0.00118)
Medicare	0.0123***	0.00542***	0.00990***	-0.0202***		0.0434***	0.0170***	0.0690***	-0.0788***		0.0131***	0.00544***	0.00969***	-0.0163***
	(0.00162)	(0.00144)	(0.00104)	(0.00147)		(0.00556)	(0.00460)	(0.00673)	(0.00609)		(0.00168)	(0.00147)	(0.000953)	(0.00127)
Medicaid	0.0378***	0.0303***	0.0140***	-0.0172***		0.122***	0.0916***	0.0983***	-0.0823***		0.0369***	0.0293***	0.0138***	-0.0170***
	(0.00163)	(0.00150)	(0.000733)	(0.00121)		(0.00533)	(0.00456)	(0.00502)	(0.00575)		(0.00160)	(0.00145)	(0.000704)	(0.00119)
Worker's comp	-0.0520***	-0.143***	-0.0502***	-0.116***		-0.190***	-0.606***	-0.763***	-0.723***		-0.0576***	-0.194***	-0.107***	-0.149***
	(0.00397)	(0.00630)	(0.000918)	(0.00223)		(0.0158)	(0.0374)	(0.0214)	(0.0188)		(0.00478)	(0.0119)	(0.00315)	(0.00398)
Other payers	0.0226***	0.0105***	0.0102***	-0.0195***		0.0760***	0.0329***	0.0751***	-0.0882***		0.0230***	0.0106***	0.0106***	-0.0182***
	(0.00369)	(0.00309)	(0.00156)	(0.00228)		(0.0121)	(0.00974)	(0.0108)	(0.0112)		(0.00367)	(0.00312)	(0.00153)	(0.00231)
Distance
Hosp. dist. 25%tile	-0.00501***	-0.00700***	0.000413	-0.00414***		-0.0165***	-0.0224***	0.00282	-0.0184***		-0.00501***	-0.00717***	0.000396	-0.00381***
(HD25)	(0.00161)	(0.00127)	(0.000578)	(0.00109)		(0.00548)	(0.00406)	(0.00439)	(0.00494)		(0.00166)	(0.00130)	(0.000617)	(0.00102)
HD25 × self pay	-0.00305	-0.00165	-0.000919	-0.00109		-0.00998	-0.00551	-0.00696	-0.00716		-0.00302	-0.00176	-0.000979	-0.00148
	(0.00282)	(0.00237)	(0.00114)	(0.00164)		(0.00959)	(0.00760)	(0.00853)	(0.00789)		(0.00291)	(0.00244)	(0.00120)	(0.00163)
HD25 × Medicare	0.00424*	0.00333*	-0.000378	0.000388		0.0144*	0.0108*	-0.00272	0.00650		0.00436*	0.00346*	-0.000383	0.00134
	(0.00231)	(0.00187)	(0.00130)	(0.00181)		(0.00790)	(0.00603)	(0.00833)	(0.00771)		(0.00239)	(0.00193)	(0.00117)	(0.00159)
HD25 × Medicaid	0.00492**	0.00159	-0.00101	-0.00124		0.0150**	0.00640	-0.00621	-0.00924		0.00454**	0.00205	-0.000874	-0.00191
	(0.00224)	(0.00188)	(0.000849)	(0.00162)		(0.00732)	(0.00572)	(0.00572)	(0.00777)		(0.00221)	(0.00183)	(0.000804)	(0.00161)
HD25 × Work. comp	-0.00389	-0.00150	-0.000974	0.00701***		-0.0169	-0.0292	0.00449	0.0402*		-0.00511	-0.00935	0.000631	0.00830*
	(0.00494)	(0.00482)	(0.00134)	(0.00228)		(0.0203)	(0.0275)	(0.0335)	(0.0205)		(0.00615)	(0.00879)	(0.00471)	(0.00424)
HD25 × Other payer	0.00146	-0.00477	-0.00204	-0.00485		0.00391	-0.0153	-0.0139	-0.0270*		0.00118	-0.00489	-0.00196	-0.00559*
	(0.00722)	(0.00483)	(0.00238)	(0.00295)		(0.0228)	(0.0157)	(0.0167)	(0.0147)		(0.00692)	(0.00502)	(0.00235)	(0.00304)
Observations	3912676	3912676	3912676	3912676		3912676	3912676	3912676	3912676		3912676	3912676	3912676	3912676
R-squared	0.014	0.025	0.005	0.031
Number of hospitals	343	343	343	343		343	343	343	343		343	343	343	343
Robust standard errors clustered by hospital ID in parentheses
*** p<0.01, ** p<0.05, * p<0.1
All regressions include year and hospital fixed effects
