# Supplementary material for: Travel distance and sociodemographic correlates of potentially avoidable emergency department visits in California, 2006–2010: an observational study
Source: Int J Equity Health. 2015 Mar 21;14:30. doi: 10.1186/s12939-015-0158-y (PMC4391132; doi:10.1186/s12939-015-0158-y)
Supplement: Additional file 5: Table S5. — Correlates of FQHC Distance and ED Utilization among Medicaid Enrollees. [file 12939_2015_158_MOESM5_ESM.xls]

## Sheet: Sheet1
Additional file 5: Table S5: Correlates of FQHC Distance and ED Utilization among Medicaid Enrollees
	Linear Model					Fractional Probit (Bernoulli QLME)					Fractional Probit Average Population Effects
	(1)	(2)	(3)	(4)		(5)	(6)	(7)	(8)		(9)	(10)	(11)	(12)
VARIABLES	NE	PCT	PCP	Emergent		NE	PCT	PCP	Emergent		NE	PCT	PCP	Emergent
Age
≤ 1	0.0251***	0.171***	0.00693***	-0.0427***		0.0775***	0.467***	0.0435***	-0.216***
	(0.00278)	(0.00332)	(0.00201)	(0.00185)		(0.00832)	(0.00897)	(0.0117)	(0.00961)
> 1 ≤ 18	-0.0163***	0.0397***	0.00612***	-0.0744***		-0.0487***	0.116***	0.0369***	-0.428***
	(0.00190)	(0.00220)	(0.00120)	(0.00111)		(0.00576)	(0.00635)	(0.00719)	(0.00518)		(not reported )
> 18 ≤ 34	0.0257***	0.00817***	-0.0165***	-0.0101***		0.0759***	0.0239***	-0.114***	-0.0483***
	(0.00198)	(0.00101)	(0.000879)	(0.00119)		(0.00588)	(0.00303)	(0.00593)	(0.00537)
≥ 65	-0.0140***	0.00447	0.0234***	0.0200***		-0.0445***	0.0155*	0.134***	0.0927***
	(0.00411)	(0.00285)	(0.00258)	(0.00294)		(0.0132)	(0.00843)	(0.0140)	(0.0119)
female	0.0511***	0.0297***	-0.00397***	0.0113***		0.158***	0.0871***	-0.0245***	0.0655***		0.0518***	0.0299***	-0.00388***	0.0119***
	(0.00154)	(0.000962)	(0.000571)	(0.000821)		(0.00500)	(0.00301)	(0.00347)	(0.00449)		(0.00160)	(0.00101)	(0.000551)	(0.000815)
Race/ethnicity
Black	0.0130***	0.0111***	0.0190***	0.00103		0.0407***	0.0350***	0.113***	0.00999*		0.0134***	0.0120***	0.0179***	0.00181*
	(0.00205)	(0.00151)	(0.00121)	(0.00101)		(0.00674)	(0.00462)	(0.00744)	(0.00582)		(0.00221)	(0.00158)	(0.00118)	(0.00105)
Hispanic	0.0141***	0.0326***	0.00221**	0.0159***		0.0466***	0.0977***	0.0105	0.0911***		0.0153***	0.0335***	0.00166	0.0165***
	(0.00157)	(0.00211)	(0.00101)	(0.00130)		(0.00500)	(0.00636)	(0.00646)	(0.00689)		(0.00164)	(0.00216)	(0.00102)	(0.00125)
Asian	0.00206	0.0104***	0.00435**	0.0204***		0.00261	0.0303***	0.0278*	0.103***		0.000857	0.0104***	0.00439*	0.0187***
	(0.00280)	(0.00282)	(0.00221)	(0.00209)		(0.00866)	(0.00848)	(0.0142)	(0.0108)		(0.00284)	(0.00291)	(0.00226)	(0.00196)
Other races	0.0132***	0.0296***	-0.00159*	0.0159***		0.0419***	0.0880***	-0.00820	0.0906***		0.0138***	0.0302***	-0.00129	0.0164***
	(0.00160)	(0.00148)	(0.000962)	(0.000970)		(0.00518)	(0.00506)	(0.00646)	(0.00519)		(0.00169)	(0.00172)	(0.00102)	(0.000944)
Distance
FQHC ≤ 0.5 mile	-0.00322**	-0.000248	3.97e-05	-0.000953		-0.0116***	-0.00106	0.00134	-0.00211		-0.00380***	-0.000365	0.000211	-0.000383
	(0.00139)	(0.00125)	(0.000790)	(0.000864)		(0.00440)	(0.00370)	(0.00513)	(0.00500)		(0.00144)	(0.00127)	(0.000812)	(0.000907)
Observations	1091136	1091136	1091136	1091136		1091136	1091136	1091136	1091136		1091136	1091136	1091136	1091136
R-squared	0.01	0.026	0.003	0.027
Number of hosp. ID	343	343	343	343		343	343	343	343		343	343	343	343
Robust standard errors clustered by hospital ID in parentheses
*** p<0.01, ** p<0.05, * p<0.1
All models include hospital/year fixed effect
