# Supplementary material for: Travel distance and sociodemographic correlates of potentially avoidable emergency department visits in California, 2006–2010: an observational study
Source: Int J Equity Health. 2015 Mar 21;14:30. doi: 10.1186/s12939-015-0158-y (PMC4391132; doi:10.1186/s12939-015-0158-y)
Supplement: Additional file 6: Table S6. — Correlation between Further Care and NYU ED Scores. [file 12939_2015_158_MOESM6_ESM.xls]

## Sheet: Sheet1
Additional file 6: Table S6: Correlation between Further Care and NYU ED Scores
	Linear model	Fractional Probit
	(1)	(2)
VARIABLES	Further care	Further care
NE	-0.0262***	-0.00266***
	(0.00308)	(0.000309)
PCT	-0.0475***	-0.00449***
	(0.00318)	(0.000342)
PCP	0.00717*	0.000356
	(0.00424)	(0.000337)
Emergent	0.0787***	0.00533***
	(0.00458)	(0.000263)
Observations	3912676	3912676
R-squared	0.02
Number of hospital ID	343	343
Robust standard errors in parentheses
*** p<0.01, ** p<0.05, * p<0.1
All regressions control for age, gender, race, insurance type, as well as hospital/year fixed effects
